# Supplementary material for: Two new species of the Stenochinus amplus species-group from China (Coleoptera, Tenebrionidae, Stenochiini)
Source: Zookeys. 2014 Jun 17;(416):67–76. doi: 10.3897/zookeys.416.7568 (PMC4109510; doi:10.3897/zookeys.416.7568)
Supplement: XML Treatment for Stenochinus apiciconcavus [file zookeys.416.7568-treatment1.xml]

<!DOCTYPE tp:taxon-treatment
  PUBLIC "-//TaxonX//DTD Taxonomic Treatment Publishing DTD v0 20100105//EN" "tax-treatment-NSO.dtd">
<tp:taxon-treatment xmlns:tp="http://www.plazi.org/taxpub"><tp:treatment-meta><kwd-group><label>Taxon classification</label><kwd><named-content content-type="kingdom">Animalia</named-content></kwd><kwd><named-content content-type="order">Coleoptera</named-content></kwd><kwd><named-content content-type="family">Tenebrionidae</named-content></kwd></kwd-group><mixed-citation publication-type="journal"><person-group><name><surname>Yuan</surname><given-names>Cai-Xia</given-names></name><name><surname>Ren</surname><given-names>Guo-Dong</given-names></name></person-group><article-title>Two new species of the <italic>Stenochinus amplus</italic> species-group from China (Coleoptera, Tenebrionidae, Stenochiini)</article-title><source>Zookeys</source><day>17</day><month>6</month><year>2014</year><volume>2014</volume><issue>416</issue><fpage>67</fpage><lpage>76</lpage><pub-id pub-id-type="doi">10.3897/zookeys.416.7568</pub-id></mixed-citation></tp:treatment-meta><tp:nomenclature><tp:taxon-name>
                            <tp:taxon-name-part taxon-name-part-type="genus">Stenochinus</tp:taxon-name-part>
                            <tp:taxon-name-part taxon-name-part-type="species">apiciconcavus</tp:taxon-name-part>
                            <object-id xmlns:xlink="http://www.w3.org/1999/xlink" content-type="zoobank" xlink:type="simple">http://zoobank.org/3BD90C95-FA8E-4919-AF90-196DA9F0CF1E</object-id>
                        </tp:taxon-name><tp:taxon-status xmlns:xlink="http://www.w3.org/1999/xlink" xlink:type="simple">sp. n.</tp:taxon-status><xref ref-type="fig" rid="F1">Figs 1</xref><xref ref-type="fig" rid="F2">, 7</xref><xref ref-type="fig" rid="F2">, 11–12</xref><xref ref-type="fig" rid="F3">, 17</xref></tp:nomenclature><tp:treatment-sec sec-type="Type material"><title>Type material.</title><p>Holotype: ♂, China, Shaanxi, Nanzheng county, Beiba town, 20.vi.2005, Yi-Bin Ba leg. (MHBU).</p></tp:treatment-sec><tp:treatment-sec sec-type="Diagnosis"><title>Diagnosis.</title><p>This new species is similar to <italic><tp:taxon-name>Stenochinus cylindricus</tp:taxon-name></italic> (Gebien, 1914), but can be distinguished from the latter by the pronotum moderately projecting anteriorly, with emargination in middle of anterior margin; scutellum subrectangular; maxillary palpomere IV strongly expanded (in <italic><tp:taxon-name>Stenochinus cylindricus</tp:taxon-name></italic>, pronotum strongly projecting anteriorly, without emargination at anterior margin (<xref ref-type="fig" rid="F1">Figs 4</xref>, <xref ref-type="fig" rid="F1">6</xref>); scutellum subquadrate; maxillary palpomere IV moderately expanded). It also resembles <italic><tp:taxon-name>Stenochinus wakoi</tp:taxon-name></italic> Masumoto &amp; Akita, 2002, but differs in the following characters: antennomeres VIII–XI wider than long; pronotum with emargination in middle of anterior margin; scutellum subrectangular, glabrous (in <italic><tp:taxon-name>Stenochinus wakoi</tp:taxon-name></italic>, antennomeres VI–XI wider than long; pronotum without emargination at anterior margin; scutellum subquadrate, covered with scale-like hairs on both sides).</p><fig id="F1" position="float" orientation="portrait"><label>Figures 1−6.</label><caption><p>Pronotum. 1 <italic><tp:taxon-name>Stenochinus apiciconcavus</tp:taxon-name></italic> sp. n. <bold>2−3, 5</bold> <italic><tp:taxon-name>Stenochinus xinyicus</tp:taxon-name></italic> sp. n. (<bold>2, 5</bold> ♂ <bold>3</bold> ♀) <bold>4, 6</bold> <italic><tp:taxon-name>Stenochinus cylindricus</tp:taxon-name></italic>. Scale bars = 0.5 mm.</p></caption><graphic xmlns:xlink="http://www.w3.org/1999/xlink" xlink:href="zookeys-416-067-g001.jpg" position="float" orientation="portrait" xlink:type="simple"/></fig></tp:treatment-sec><tp:treatment-sec sec-type="Etymology"><title>Etymology.</title><p>The specific name is derived from the Latin <italic>apici</italic> [apex] + <italic>concavus</italic>[concave], a reference to the pronotum with an emargination in middle of anterior margin.</p></tp:treatment-sec><tp:treatment-sec sec-type="Description"><title>Description.</title><p>Male (<xref ref-type="fig" rid="F3">Fig. 17</xref>). Body length 10.3 mm, elongate, subcylindrical. Head, elytra and legs dark reddish brown, antennae reddish brown, pronotum dark brown. Scale-like hairs on the surface pale golden. Head transversely subelliptical, surface densely punctate; clypeus truncate at anterior margin, clypeogenal suture grooved, frontoclypeal suture invisible; genae weakly raised, with rounded outer margins; frons wide, distance between eyes 2.56 times as wide as transverse diameter of an eye in dorsal view. Eyes medium-sized, weakly protruding, each side with a groove along inner and posterior margins. Antennae (<xref ref-type="fig" rid="F2">Fig. 7</xref>) clavate, antennomeres VIII–XI each wider than long, antennomeres XI ovate, ratio of the length of antennomeres II–XI as 0.12 : 0.18 : 0.09 : 0.09 : 0.07 : 0.08 : 0.07 : 0.10 : 0.08 : 0.22. Maxillary palpomere IV strongly expanded. Pronotum (<xref ref-type="fig" rid="F1">Fig. 1</xref>) 1.13 times as long as wide, widest in middle; anterior margin with a distinct emargination in middle; posterior margin weakly bisinuate, with deep emar<!--PageBreak-->gination in middle; both sides steeply inclined downward, lateral margins sinuate before posterior angles; anterior angles acute and directed anteriad, posterior angles acute and directed postero-laterad; disc subelliptically projecting in anterior parts, this projecting <!--PageBreak-->area distinctly impressed, surface roughly and deeply punctuate, punctures often fused with one anonther. Scutellum subrectangular, glabrous. Elytra 2.5 times as long as wide, widest at apical 1/3, 2.76 times as long as and 1.25 times as wide as pronotum; dorsum convex but flattened in lateral view; disc with rows of subquadrate punctures, which are larger and deeper anteriorly, each puncture with a granule on each lateral margin; intervals somewhat transversely wrinkled, weakly ridged in lateral parts, scale-like hairs on the intervals shorter than those on pronotum. Ventral side covered with dense punctures and scale-like hairs, which distinctly shorter than those on pronotum. Legs relatively short, ratio of the lengths of metatarsomeres I–IV as 0.45 : 0.24 : 0.17 : 0.69. Male genitalia (<xref ref-type="fig" rid="F2">Figs 11–12</xref>) curved in middle in lateral view, 1.94 mm long, 0.43 mm wide; apicale 0.71 mm long, weakly curved in lateral view.</p><fig id="F2" position="float" orientation="portrait"><label>Figures 7−16.</label><caption><p><bold>7−10</bold> Antennae <bold>11−16</bold> Male genitalia in dorsal view and lateral view <bold>7, 11−12</bold> <italic><tp:taxon-name>Stenochinus apiciconcavus</tp:taxon-name></italic> sp. n. <bold>8−9, 13−14</bold> <italic><tp:taxon-name>Stenochinus xinyicus</tp:taxon-name></italic> sp. n. (<bold>8</bold> ♂ <bold>9</bold> ♀) <bold>10, 15−16</bold> <italic><tp:taxon-name>Stenochinus cylindricus</tp:taxon-name></italic>. Scale bars = 0.5 mm</p></caption><graphic xmlns:xlink="http://www.w3.org/1999/xlink" xlink:href="zookeys-416-067-g002.jpg" position="float" orientation="portrait" xlink:type="simple"/></fig><fig id="F3" position="float" orientation="portrait"><label>Figures 17−20.</label><caption><p>Habitus. <bold>17</bold> <italic><tp:taxon-name>Stenochinus apiciconcavus</tp:taxon-name></italic> sp. n. ♂ <bold>18−19</bold> <italic><tp:taxon-name>Stenochinus xinyicus</tp:taxon-name></italic> sp. n. (<bold>18</bold> ♂ <bold>19</bold> ♀) <bold>20</bold> <italic><tp:taxon-name>Stenochinus cylindricus</tp:taxon-name></italic> ♂.</p></caption><graphic xmlns:xlink="http://www.w3.org/1999/xlink" xlink:href="zookeys-416-067-g003.jpg" position="float" orientation="portrait" xlink:type="simple"/></fig><p>Female: Unknown.</p></tp:treatment-sec></tp:taxon-treatment>
