# Supplementary material for: Two new species of the Stenochinus amplus species-group from China (Coleoptera, Tenebrionidae, Stenochiini)
Source: Zookeys. 2014 Jun 17;(416):67–76. doi: 10.3897/zookeys.416.7568 (PMC4109510; doi:10.3897/zookeys.416.7568)
Supplement: XML Treatment for Stenochinus xinyicus [file zookeys.416.7568-treatment2.xml]

<!DOCTYPE tp:taxon-treatment
  PUBLIC "-//TaxonX//DTD Taxonomic Treatment Publishing DTD v0 20100105//EN" "tax-treatment-NSO.dtd">
<tp:taxon-treatment xmlns:tp="http://www.plazi.org/taxpub"><tp:treatment-meta><kwd-group><label>Taxon classification</label><kwd><named-content content-type="kingdom">Animalia</named-content></kwd><kwd><named-content content-type="order">Coleoptera</named-content></kwd><kwd><named-content content-type="family">Tenebrionidae</named-content></kwd></kwd-group><mixed-citation publication-type="journal"><person-group><name><surname>Yuan</surname><given-names>Cai-Xia</given-names></name><name><surname>Ren</surname><given-names>Guo-Dong</given-names></name></person-group><article-title>Two new species of the <italic>Stenochinus amplus</italic> species-group from China (Coleoptera, Tenebrionidae, Stenochiini)</article-title><source>Zookeys</source><day>17</day><month>6</month><year>2014</year><volume>2014</volume><issue>416</issue><fpage>67</fpage><lpage>76</lpage><pub-id pub-id-type="doi">10.3897/zookeys.416.7568</pub-id></mixed-citation></tp:treatment-meta><tp:nomenclature><tp:taxon-name>
                            <tp:taxon-name-part taxon-name-part-type="genus">Stenochinus</tp:taxon-name-part>
                            <tp:taxon-name-part taxon-name-part-type="species">xinyicus</tp:taxon-name-part>
                            <object-id xmlns:xlink="http://www.w3.org/1999/xlink" content-type="zoobank" xlink:type="simple">http://zoobank.org/D193ED7A-DE68-42F1-9BDE-F748463B88A3</object-id>
                        </tp:taxon-name><tp:taxon-status xmlns:xlink="http://www.w3.org/1999/xlink" xlink:type="simple">sp. n.</tp:taxon-status><xref ref-type="fig" rid="F1">Figs 2–3</xref><xref ref-type="fig" rid="F1">, 5</xref><xref ref-type="fig" rid="F2">, 8–9</xref><xref ref-type="fig" rid="F2">, 13–14</xref><xref ref-type="fig" rid="F3">, 18–19</xref></tp:nomenclature><tp:treatment-sec sec-type="Type material"><title>Type material.</title><p>Holotype: ♂, China, Guangdong, Xinyi City, Dawuling, 1.vi.2002, Cheng Chen leg. (MHBU). Paratypes: 3 ♀♀, same locality as holotype, 31.v.2002, Zhong-Ping Deng leg.; 1.vi.2002, Cui-Feng Li leg.; 6.vii.1988, Feng-Long Jia leg. (MHBU); 2 ♀♀, same locality as holotype, 31.v.2002, Bing-Lan Zhang leg.; 7.vii.1988, He-Xiang Zhou leg. (SYSU).</p></tp:treatment-sec><tp:treatment-sec sec-type="Diagnosis"><title>Diagnosis.</title><p>This new species is similar to <italic><tp:taxon-name>Stenochinus cylindricus</tp:taxon-name></italic>, but can be distinguished from the latter by antennomeres VII–XI wider than long, pronotum moderately projecting anteriorly (<xref ref-type="fig" rid="F1">Fig. 5</xref>), shape of male genitalia different (<xref ref-type="fig" rid="F2">Figs 13–16</xref>) (in <italic><tp:taxon-name>Stenochinus cylindricus</tp:taxon-name></italic>, antennomeres VIII–XI wider than long (<xref ref-type="fig" rid="F2">Fig. 10</xref>), pronotum strongly projecting anteriorly (<xref ref-type="fig" rid="F1">Fig. 6</xref>)).</p></tp:treatment-sec><tp:treatment-sec sec-type="Etymology"><title>Etymology.</title><p>The specific name is derived from the type locality of this species.</p></tp:treatment-sec><tp:treatment-sec sec-type="Description"><title>Description.</title><p>Male (<xref ref-type="fig" rid="F3">Fig. 18</xref>). Body length 11.0 mm, elongate, subcylindrical. Head, elytra, legs reddish brown, pronotum brown, antennae and mouthparts yellowish brown; scale-like hairs surface pale golden. Head transversely subelliptical, surface densely punctate; clypeus transverse, weakly convex in middle, clypeogenal suture grooved, frontoclypeal suture invisible; genae weakly raised; frons wide, distance between eyes 2.53 times as wide as the transverse diameter of an eye in dorsal view. Eyes medium-sized, weakly protruding, with groove along inner and posterior margins. Antennae (<xref ref-type="fig" rid="F2">Fig. 8</xref>) clavate, antennomeres VII–XI wider than long, antennomeres XI oval, length ratio of antennomeres II–XI as 0.16 : 0.17 : 0.12 : 0.10 : 0.09 : 0.09 : 0.10 : 0.13 : 0.10 : 0.23. Maxillary palpomere IV moderately expanded. Pronotum (<xref ref-type="fig" rid="F1">Fig. 2</xref>) 1.14 times as long as wide, widest shortly before middle; anterior margin weakly reflexed; posterior margin weakly bisinuate, with deep emargination in middle; both sides steeply inclined downward, lateral margins sinuate before posterior angles; anterior angles acute and directed anteriorly, posterior angles obtuse and directed posteri<!--PageBreak-->orly; disc subelliptically projected in anterior parts, projecting area weakly impressed, surface roughly and deeply punctuate, punctures often fused with another. Scutellum subquadrate, glabrous. Elytra 2.51 times as long as wide, widest at apical 1/3, 2.80 times as long as and 1.11 times as wide as pronotum; dorsum convex but flattened in lateral view; disc with rows of large, deep and subquadrate punctures, each puncture <!--PageBreak--><!--PageBreak-->with a granule on each lateral margin; intervals somewhat transversely wrinkled, scale-like hairs shorter and narrower than those on pronotum. Ventral side covered with dense punctures and scale-like hairs, which shorter than those on pronotum. Legs relatively short, length ratio of metatarsomeres I–IV as 0.40 : 0.33 : 0.21 : 0.67. Male genitalia (<xref ref-type="fig" rid="F2">Figs 13–14</xref>) strongly curved in middle in lateral view, 2.29 mm long, 0.43 mm wide; apicale 0.77 mm long, weakly curved in lateral view.</p><p>Female (<xref ref-type="fig" rid="F3">Fig. 19</xref>): Body 11.0–12.5 mm, dark brown. Antennae (<xref ref-type="fig" rid="F2">Fig. 9</xref>) thicker, length ratio of antennomeres II–XI as 0.12 : 0.14 : 0.11 : 0.10 : 0.07 : 0.08 : 0.09 : 0.12 : 0.11 : 0.26. Pronotum (<xref ref-type="fig" rid="F1">Fig. 3</xref>) 1.10 times as long as wide. Elytra 2.42 times as long as wide.</p></tp:treatment-sec><tp:treatment-sec><!--Section generated to contain objects referenced in tp:taxon-treatment.--><fig id="F1" position="float" orientation="portrait"><label>Figures 1−6.</label><caption><p>Pronotum. 1 <italic><tp:taxon-name>Stenochinus apiciconcavus</tp:taxon-name></italic> sp. n. <bold>2−3, 5</bold> <italic><tp:taxon-name>Stenochinus xinyicus</tp:taxon-name></italic> sp. n. (<bold>2, 5</bold> ♂ <bold>3</bold> ♀) <bold>4, 6</bold> <italic><tp:taxon-name>Stenochinus cylindricus</tp:taxon-name></italic>. Scale bars = 0.5 mm.</p></caption><graphic xmlns:xlink="http://www.w3.org/1999/xlink" xlink:href="zookeys-416-067-g001.jpg" position="float" orientation="portrait" xlink:type="simple"/></fig><fig id="F2" position="float" orientation="portrait"><label>Figures 7−16.</label><caption><p><bold>7−10</bold> Antennae <bold>11−16</bold> Male genitalia in dorsal view and lateral view <bold>7, 11−12</bold> <italic><tp:taxon-name>Stenochinus apiciconcavus</tp:taxon-name></italic> sp. n. <bold>8−9, 13−14</bold> <italic><tp:taxon-name>Stenochinus xinyicus</tp:taxon-name></italic> sp. n. (<bold>8</bold> ♂ <bold>9</bold> ♀) <bold>10, 15−16</bold> <italic><tp:taxon-name>Stenochinus cylindricus</tp:taxon-name></italic>. Scale bars = 0.5 mm</p></caption><graphic xmlns:xlink="http://www.w3.org/1999/xlink" xlink:href="zookeys-416-067-g002.jpg" position="float" orientation="portrait" xlink:type="simple"/></fig><fig id="F3" position="float" orientation="portrait"><label>Figures 17−20.</label><caption><p>Habitus. <bold>17</bold> <italic><tp:taxon-name>Stenochinus apiciconcavus</tp:taxon-name></italic> sp. n. ♂ <bold>18−19</bold> <italic><tp:taxon-name>Stenochinus xinyicus</tp:taxon-name></italic> sp. n. (<bold>18</bold> ♂ <bold>19</bold> ♀) <bold>20</bold> <italic><tp:taxon-name>Stenochinus cylindricus</tp:taxon-name></italic> ♂.</p></caption><graphic xmlns:xlink="http://www.w3.org/1999/xlink" xlink:href="zookeys-416-067-g003.jpg" position="float" orientation="portrait" xlink:type="simple"/></fig></tp:treatment-sec></tp:taxon-treatment>
