# Supplementary material for: Two new species of the Stenochinus amplus species-group from China (Coleoptera, Tenebrionidae, Stenochiini)
Source: Zookeys. 2014 Jun 17;(416):67–76. doi: 10.3897/zookeys.416.7568 (PMC4109510; doi:10.3897/zookeys.416.7568)
Supplement: XML Treatment for Stenochinus cylindricus [file zookeys.416.7568-treatment3.xml]

<!DOCTYPE tp:taxon-treatment
  PUBLIC "-//TaxonX//DTD Taxonomic Treatment Publishing DTD v0 20100105//EN" "tax-treatment-NSO.dtd">
<tp:taxon-treatment xmlns:tp="http://www.plazi.org/taxpub"><tp:treatment-meta><kwd-group><label>Taxon classification</label><kwd><named-content content-type="kingdom">Animalia</named-content></kwd><kwd><named-content content-type="order">Coleoptera</named-content></kwd><kwd><named-content content-type="family">Tenebrionidae</named-content></kwd></kwd-group><mixed-citation publication-type="journal"><person-group><name><surname>Yuan</surname><given-names>Cai-Xia</given-names></name><name><surname>Ren</surname><given-names>Guo-Dong</given-names></name></person-group><article-title>Two new species of the <italic>Stenochinus amplus</italic> species-group from China (Coleoptera, Tenebrionidae, Stenochiini)</article-title><source>Zookeys</source><day>17</day><month>6</month><year>2014</year><volume>2014</volume><issue>416</issue><fpage>67</fpage><lpage>76</lpage><pub-id pub-id-type="doi">10.3897/zookeys.416.7568</pub-id></mixed-citation></tp:treatment-meta><tp:nomenclature><tp:taxon-name>
                            <tp:taxon-name-part taxon-name-part-type="genus">Stenochinus</tp:taxon-name-part>
                            <tp:taxon-name-part taxon-name-part-type="species">cylindricus</tp:taxon-name-part>
                        </tp:taxon-name><tp:taxon-authority>(Gebien, 1914)</tp:taxon-authority><xref ref-type="fig" rid="F1">Figs 4</xref><xref ref-type="fig" rid="F1">, 6</xref><xref ref-type="fig" rid="F2">, 10</xref><xref ref-type="fig" rid="F2">, 15–16</xref><xref ref-type="fig" rid="F3">, 20</xref><tp:nomenclature-citation-list><tp:nomenclature-citation><tp:taxon-name>Dicraeosis cylindricus</tp:taxon-name><comment> Gebien, 1914: 9.</comment></tp:nomenclature-citation></tp:nomenclature-citation-list></tp:nomenclature><tp:treatment-sec sec-type="Material examined"><title>Material examined.</title><p>2 ♂♂, 5 unsexed, China, Taiwan, Hualien county, Xiulin township, Tailuge, 60–500 m, 13.v.2010, Wen-Yi Zhou leg. (MHBU); 1 unsexed, China, Taiwan, Taitung city, Lianren town, Shouka, 450 m, 16.vi.2010, Wen-Yi Zhou leg. (MHBU).</p></tp:treatment-sec><tp:treatment-sec sec-type="Distribution"><title>Distribution.</title><p>South China: Taiwan.</p></tp:treatment-sec><tp:treatment-sec><!--Section generated to contain objects referenced in tp:taxon-treatment.--><fig id="F1" position="float" orientation="portrait"><label>Figures 1−6.</label><caption><p>Pronotum. 1 <italic><tp:taxon-name>Stenochinus apiciconcavus</tp:taxon-name></italic> sp. n. <bold>2−3, 5</bold> <italic><tp:taxon-name>Stenochinus xinyicus</tp:taxon-name></italic> sp. n. (<bold>2, 5</bold> ♂ <bold>3</bold> ♀) <bold>4, 6</bold> <italic><tp:taxon-name>Stenochinus cylindricus</tp:taxon-name></italic>. Scale bars = 0.5 mm.</p></caption><graphic xmlns:xlink="http://www.w3.org/1999/xlink" xlink:href="zookeys-416-067-g001.jpg" position="float" orientation="portrait" xlink:type="simple"/></fig><fig id="F2" position="float" orientation="portrait"><label>Figures 7−16.</label><caption><p><bold>7−10</bold> Antennae <bold>11−16</bold> Male genitalia in dorsal view and lateral view <bold>7, 11−12</bold> <italic><tp:taxon-name>Stenochinus apiciconcavus</tp:taxon-name></italic> sp. n. <bold>8−9, 13−14</bold> <italic><tp:taxon-name>Stenochinus xinyicus</tp:taxon-name></italic> sp. n. (<bold>8</bold> ♂ <bold>9</bold> ♀) <bold>10, 15−16</bold> <italic><tp:taxon-name>Stenochinus cylindricus</tp:taxon-name></italic>. Scale bars = 0.5 mm</p></caption><graphic xmlns:xlink="http://www.w3.org/1999/xlink" xlink:href="zookeys-416-067-g002.jpg" position="float" orientation="portrait" xlink:type="simple"/></fig><fig id="F3" position="float" orientation="portrait"><label>Figures 17−20.</label><caption><p>Habitus. <bold>17</bold> <italic><tp:taxon-name>Stenochinus apiciconcavus</tp:taxon-name></italic> sp. n. ♂ <bold>18−19</bold> <italic><tp:taxon-name>Stenochinus xinyicus</tp:taxon-name></italic> sp. n. (<bold>18</bold> ♂ <bold>19</bold> ♀) <bold>20</bold> <italic><tp:taxon-name>Stenochinus cylindricus</tp:taxon-name></italic> ♂.</p></caption><graphic xmlns:xlink="http://www.w3.org/1999/xlink" xlink:href="zookeys-416-067-g003.jpg" position="float" orientation="portrait" xlink:type="simple"/></fig></tp:treatment-sec></tp:taxon-treatment>
