# Supplementary material for: Two new species of the Stenochinus amplus species-group from China (Coleoptera, Tenebrionidae, Stenochiini)
Source: Zookeys. 2014 Jun 17;(416):67–76. doi: 10.3897/zookeys.416.7568 (PMC4109510; doi:10.3897/zookeys.416.7568)
Supplement: XML Treatment for Stenochinus leprosus [file zookeys.416.7568-treatment4.xml]

<!DOCTYPE tp:taxon-treatment
  PUBLIC "-//TaxonX//DTD Taxonomic Treatment Publishing DTD v0 20100105//EN" "tax-treatment-NSO.dtd">
<tp:taxon-treatment xmlns:tp="http://www.plazi.org/taxpub"><tp:treatment-meta><kwd-group><label>Taxon classification</label><kwd><named-content content-type="kingdom">Animalia</named-content></kwd><kwd><named-content content-type="order">Coleoptera</named-content></kwd><kwd><named-content content-type="family">Tenebrionidae</named-content></kwd></kwd-group><mixed-citation publication-type="journal"><person-group><name><surname>Yuan</surname><given-names>Cai-Xia</given-names></name><name><surname>Ren</surname><given-names>Guo-Dong</given-names></name></person-group><article-title>Two new species of the <italic>Stenochinus amplus</italic> species-group from China (Coleoptera, Tenebrionidae, Stenochiini)</article-title><source>Zookeys</source><day>17</day><month>6</month><year>2014</year><volume>2014</volume><issue>416</issue><fpage>67</fpage><lpage>76</lpage><pub-id pub-id-type="doi">10.3897/zookeys.416.7568</pub-id></mixed-citation></tp:treatment-meta><tp:nomenclature><tp:taxon-name>
                            <tp:taxon-name-part taxon-name-part-type="genus">Stenochinus</tp:taxon-name-part>
                            <tp:taxon-name-part taxon-name-part-type="species">leprosus</tp:taxon-name-part>
                        </tp:taxon-name><tp:taxon-authority>(Ren &amp; Yang, 2004)</tp:taxon-authority><tp:nomenclature-citation-list><tp:nomenclature-citation><tp:taxon-name>Dicraeosis leprosus</tp:taxon-name><comment> Ren &amp; Yang, 2004: 317.</comment></tp:nomenclature-citation></tp:nomenclature-citation-list></tp:nomenclature><tp:treatment-sec sec-type="Type material examined"><title>Type material examined.</title><p>Holotype: ♂, China, Guangxi, Fangcheng, Fulong, 500 m, 24.v.1999, Da-Jun Liu leg. (IZCAS).</p></tp:treatment-sec><tp:treatment-sec sec-type="Distribution"><title>Distribution.</title><p>South China: Guangxi.</p></tp:treatment-sec></tp:taxon-treatment>
